# Supplementary material for: The Influence of Different Pretreatment Methods on Color and Pigment Change in Beetroot Products
Source: Molecules. 2021 Jun 16;26(12):3683. doi: 10.3390/molecules26123683 (PMC8235720; doi:10.3390/molecules26123683)
Supplement: Supplementary file 1 [file molecules-26-03683-s001.zip]

Archive with 1 entries (1 files):
- molecules-1235474-SI.pdf
